# Supplementary material for: Social Health Insurance-Based Simultaneous Screening for 154 Mutations in 19 Deafness Genes Efficiently Identified Causative Mutations in Japanese Hearing Loss Patients
Source: PLoS One. 2016 Sep 14;11(9):e0162230. doi: 10.1371/journal.pone.0162230 (PMC5023092; doi:10.1371/journal.pone.0162230)
Supplement: S1 Table — (XLSX) [file pone.0162230.s001.xlsx]

## Sheet: table S1
		TableS1. Mutations identified in Japanese deafenss patients and reported in the literature.
						Hearing loss patients (n=717)		Control (n=269)
		Gene	NM number	Amino acid change	Nucleotide change	Frequency of mutant alleles (n=1434)	Number of patients	Frequency of mutant alleles (n=538)	Number of controls
		GJB2	NM_004004	p.M195V	c.583A>G	4 (0.28%)	4 (0.56%)	0	0
		GJB2	NM_004004	p.F191L	c.571T>C	0	0	1 (0.19%)	1 (0.37%)
		GJB2	NM_004004	p.E187_K188delins EKTVFTVFMIAVSGIX	c.558_559ins46	2 (0.14%)	2 (0.28%)	0	0
		GJB2	NM_004004	p.C174S	c.521G>C	0	0	0	0
		GJB2	NM_004004	p.A171fs	c.511_512insAACG	5 (0.35%)	5 (0.70%)	0	0
		GJB2	NM_004004	p.K168R	c.503A>G	0	0	0	0
		GJB2	NM_004004	p.R143W	c.427C>T	24 (1.67%)	22 (3.07%)	0	0
		GJB2	NM_004004	p.G45E,Y136X	c.134G>A,408C>A	35 (2.44%)	32 (4.46%)	1 (0.19%)	1 (0.37%)
		GJB2	NM_004004	p.W134X	c.401G>A	0	0	0	0
		GJB2	NM_004004	p.W133X	c.398G>A	0	0	0	0
		GJB2	NM_004004	p.R127H	c.380G>A	0	0	0	0
		GJB2	NM_004004	p.K112M	c.335A>T	0	0	0	0
		GJB2	NM_004004	p.F106Y	c.317T>A	1 (0.07%)	1 (0.14%)	0	0
		GJB2	NM_004004	p.H100fs	c.299_300delAT	10 (0.70%)	9 (1.25%)	0	0
		GJB2	NM_004004	p.M93I	c.279G>A	0	0	0	0
		GJB2	NM_004004	p.T86R	c.257C>G	11 (0.77%)	10 (1.39%)	0	0
		GJB2	NM_004004	p.L79fs	c.235delC	122 (8.51%)	90 (12.55%)	3 (0.56%)	3 (1.12%)
		GJB2	NM_004004	p.H73Y	c.217C>T	0	0	0	0
		GJB2	NM_004004	p.I71T	c.212T>C	0	0	1 (0.19%)	1 (0.37%)
		GJB2	NM_004004	p.Y68C	c.203A>G	0	0	0	0
		GJB2	NM_004004	p.G59fs	c.176_191del16	19 (1.32%)	18 (2.51%)	0	0
		GJB2	NM_004004	p.N54S	c.161A>G	0	0	0	0
		GJB2	NM_004004	p.A49V	c.146C>T	0	0	0	0
		GJB2	NM_004004	p.V37I	c.109G>A	36 (2.51%)	29 (4.04%)	4 (0.74%)	4 (1.49%)
		GJB2	NM_004004	p.I33N	c.98T>A	0	0	0	0
		GJB2	NM_004004	p.G12fs	c.35dupG	0	0	0	0
		GJB2	NM_004004	p.G12fs	c.35delG	0	0	0	0
		GJB2	NM_004004	p.T8M	c.23C>T	0	0	0	0
		SLC26A4	NM_000441	p.P76S	c.226C>T	0	0	0	0
		SLC26A4	NM_000441	p.T94I	c.281C>T	0	0	0	0
		SLC26A4	NM_000441	p.L108X	c.322delC	0	0	0	0
		SLC26A4	NM_000441	p.P123S	c.367C>T	1 (0.07%)	1 (0.14%)	0	0
		SLC26A4	NM_000441	splice site	c.416-1G>A	0	0	0	0
		SLC26A4	NM_000441	p.M147V	c.439A>G	1 (0.07%)	1 (0.14%)	0	0
		SLC26A4	NM_000441	splice site	c.600+1G>T	0	0	0	0
		SLC26A4	NM_000441	splice site	c.601-1G>A	5 (0.35%)	5 (0.70%)	0	0
		SLC26A4	NM_000441	p.P297Q	c.890C>A	0	0	0	0
		SLC26A4	NM_000441	p.V306fs	c.916dupG	1 (0.07%)	1 (0.14%)	0	0
		SLC26A4	NM_000441	p.V306fs	c.917delT	0	0	0	0
		SLC26A4	NM_000441	splice site	c.919-2A>G	4 (0.28%)	3 (0.42%)	0	0
		SLC26A4	NM_000441	splice site	c.1001+1G>A	1 (0.07%)	1 (0.14%)	0	0
		SLC26A4	NM_000441	p.K369E	c.1105A>G	0	0	0	0
		SLC26A4	NM_000441	p.A372V	c.1115C>T	0	0	0	0
		SLC26A4	NM_000441	p.N392Y	c.1174A>T	1 (0.07%)	1 (0.14%)	0	0
		SLC26A4	NM_000441	p.G396E	c.1187G>A	0	0	0	0
		SLC26A4	NM_000441	p.L407fs	c.1219_1220delCT	0	0	0	0
		SLC26A4	NM_000441	p.T410M	c.1229C>T	15 (1.05%)	12 (1.67%)	1 (0.19%)	1 (0.37%)
		SLC26A4	NM_000441	p.A434T	c.1300G>A	0	0	0	0
		SLC26A4	NM_000441	p.G439R	c.1315G>A	2 (0.14%)	2 (0.28%)	0	0
		SLC26A4	NM_000441	p.S448L	c.1343C>T	0	0	0	0
		SLC26A4	NM_000441	p.T527P	c.1579A>C	3 (0.21%)	3 (0.42%)	0	0
		SLC26A4	NM_000441	p.I529S	c.1586T>G	0	0	0	0
		SLC26A4	NM_000441	p.S532I	c.1595G>T	0	0	0	0
		SLC26A4	NM_000441	p.F550fs	c.1648dupT	1 (0.07%)	1 (0.14%)	0	0
		SLC26A4	NM_000441	p.C565Y	c.1694G>A	0	0	0	0
		SLC26A4	NM_000441	p.R581S	c.1743G>C	0	0	0	0
		SLC26A4	NM_000441	p.S610X	c.1829C>A	0	0	0	0
		SLC26A4	NM_000441	p.S657N	c.1970G>A	0	0	0	0
		SLC26A4	NM_000441	p.V659L	c.1975G>C	1 (0.07%)	1 (0.14%)	0	0
		SLC26A4	NM_000441	p.S666F	c.1997C>T	0	0	0	0
		SLC26A4	NM_000441	p.D669E	c.2007C>A	0	0	0	0
		SLC26A4	NM_000441	p.E704fs	c.2111insGCTGG	0	0	0	0
		SLC26A4	NM_000441	p.T721M	c.2162C>T	3 (0.21%)	2 (0.28%)	0	0
		SLC26A4	NM_000441	p.H723Y	c.2167C>T	0	0	0	0
		SLC26A4	NM_000441	p.H723R	c.2168A>G	37 (2.58%)	31 (4.32%)	2 (0.37%)	2 (0.74%)
		SLC26A4	NM_000441	p.L727X	c.2180T>A	0	0	0	0
		CDH23	NM_052836	p.P240L	c.719C>T	28 (1.95%)	24 (3.35%)	2 (0.37%)	2 (0.74%)
		CDH23	NM_052836	p.R301Q	c.902G>A	0	0	0	0
		CDH23	NM_001171930	p.E956K	c.2866G>A	2 (0.14%)	2 (0.28%)	0	0
		CDH23	NM_001171930	p.T1368M	c.4103C>T	0	0	0	0
		CDH23	NM_022124	p.R1417W	c.4249C>T	2 (0.14%)	1 (0.14%)	2(0.37%)	2 (0.74%)
		CDH23	NM_022124	p.R1588W	c.4762C>T	13 (0.91%)	13 (1.81%)	0	0
		CDH23	NM_022124	p.Q1716P	c.5147A>C	3 (0.21%)	3 (0.42%)	0	0
		CDH23	NM_022124	p.R2029W	c.6085C>T	8 (0.56%)	7 (0.98%)	1 (0.19%)	1 (0.37%)
		CDH23	NM_022124	p.N2287K	c.6861T>G	1 (0.07%)	1 (0.14%)	0	0
		CDH23	NM_022124	p.E2438K	c.7312G>A	0	0	0	0
		KCNQ4	NM_004700	p.Q71fs	c.211delC	8 (0.56%)	8 (1.12%)	0	0
		KCNQ4	NM_004700	p.F182L	c.546C>G	6 (0.42%)	6 (0.84%)	1 (0.19%)	1 (0.37%)
		KCNQ4	NM_004700	p.V230E	c.689T>A	0	0	0	0
		KCNQ4	NM_004700	p.S269del	c.806_808delCCT	0	0	0	0
		KCNQ4	NM_004700	p.Y270H	c.808T>C	0	0	0	0
		KCNQ4	NM_004700	p.W276S	c.827G>C	0	0	0	0
		KCNQ4	NM_004700	p.P291S	c.871C>T	0	0	0	0
		KCNQ4	NM_004700	p.P291L	c.872C>T	0	0	0	0
		KCNQ4	NM_004700	p.R297S	c.891G>T	0	0	0	0
		KCNQ4	NM_004700	p.V672M	c.2014G>A	0	0	0	0
		TMPRSS3	NM_032404	p.A260T	c.778G>A	2 (0.14%)	2 (0.28%)	0	0
		TMPRSS3	NM_032404	p.W216L	c.647G>T	0	0	0	0
		TMPRSS3	NM_032405	p.A306T	c.916G>A	0	0	0	0
		TMPRSS3	NM_032405	p.H257Q	c.771C>G	0	0	0	0
		TMPRSS3	NM_032405	p.Q203X	c.607C>T	0	0	0	0
		TMPRSS3	NM_032405	p.H185L	c.554A>T	0	0	0	0
		TMPRSS3	NM_032405	p.R109W	c.325C>T	0	0	0	0
		TMPRSS3	NM_032405	p.R106C	c.316C>T	0	0	1 (0.19%)	1 (0.37%)
		TMPRSS3	NM_032405	p.F71S	c.212T>C	12 (0.84%)	12 (1.67%)	1 (0.19%)	1 (0.37%)
		OTOF	NM_194323	p.R1172Q	c.3515G>A	9 (0.63%)	8 (1.12%)	0	0
		OTOF	NM_194248	p.X1998R	c.5992T>C	0	0	0	0
		OTOF	NM_194248	p.R1939Q	c.5816G>A	0	0	0	0
		OTOF	NM_194248	splice site	c.5713-2A>G	0	0	0	0
		OTOF	NM_194248	p.R1856Q	c.5567G>A	0	0	0	0
		OTOF	NM_194248	p.D1842N	c.5524G>A	0	0	0	0
		OTOF	NM_194248	p.Y1822X	c.5466C>G	0	0	0	0
		OTOF	NM_194248	p.R1583H	c.4748G>A	0	0	0	0
		OTOF	NM_194248	p.S1368X	c.4103C>G	0	0	0	0
		OTOF	NM_194248	p.Y1064X	c.3192C>G	0	0	0	0
		OTOF	NM_194248	p.W717X	c.2151G>A	0	0	0	0
		OTOF	NM_194248	p.R649fs	c.1946_1965del20	0	0	0	0
		OTOF	NM_194248	p.G541S	c.1621G>A	0	0	0	0
		OTOF	NM_194248	p.Y474X	c.1422T>A	3 (0.21%)	3 (0.42%)	0	0
		OTOF	NM_194248	p.R425X	c.1273C>T	1 (0.07%)	1 (0.14%)	0	0
		OTOF	NM_194248	splice site	c.897+5G>A	0	0	0	0
		MYO15A	NM_016239	p.L3138Q	c.9413T>A	1 (0.07%)	1 (0.14%)	4 (0.74%)	4 (1.49%)
		MYO15A	NM_016239	p.L3160F	c.9478C>T	9 (0.63%)	9 (1.25%)	0	0
		WFS1	NM_006005	p.L557F	c.1669C>T	0	0	0	0
		WFS1	NM_006005	p.A616S	c.1846G>T	1 (0.07%)	1	0	0
		WFS1	NM_006005	p.V624A	c.1871T>C	0	0	0	0
		WFS1	NM_006005	p.K634T	c.1901A>C	0	0	0	0
		WFS1	NM_006005	p.W678L	c.2033G>T	0	0	0	0
		WFS1	NM_006005	p.A684V	c.2051C>T	1 (0.07%)	1 (0.14%)	0	0
		WFS1	NM_006005	p.A716T	c.2146G>A	0	0	0	0
		WFS1	NM_006005	p.P724L	c.2171C>T	0	0	1 (0.19%)	1 (0.37%)
		WFS1	NM_006005	p.D729N	c.2185G>A	1 (0.07%)	1 (0.14%)	0	0
		WFS1	NM_006005	p.E864K	c.2590G>A	2 (0.14%)	2 (0.28%)	0	0
		COCH	NM_004086	p.G88E	c.263G>A	0	0	0	0
		COCH	NM_004086	p.A119T	c.355G>A	0	0	0	0
		COCH	NM_004086	p.I372T	c.1115T>C	3 (0.21%)	3 (0.42%)	0	0
		COCH	NM_004086	p.C542R	c.1624T>C	0	0	0	0
		ACTG1	NM_001614	p.L299V	c.895C>G	0	0	0	0
		ACTG1	NM_001614	p.G268S	c.802G>A	1 (0.07%)	1 (0.14%)	0	0
		ACTG1	NM_001614	p.E241K	c.721G>A	1 (0.07%)	1 (0.14%)	0	0
		ACTG1	NM_001614	p.T162M	c.485C>T	0	0	0	0
		ACTG1	NM_001614	p.K118M	c.353A>T	1 (0.07%)	1 (0.14%)	0	0
		ACTG1	NM_001614	p.G48R	c.142G>C	0	0	0	0
		TECTA	NM_005422	p.D197N	c.589G>A	0	0	0	0
		TECTA	NM_005422	p.L199fs	c.596delT	0	0	0	0
		TECTA	NM_005422	p.R491C	c.1471C>T	0	0	1 (0.19%)	1 (0.37%)
		TECTA	NM_005422	p.T562M	c.1685C>T	0	0	1 (0.19%)	1 (0.37%)
		TECTA	NM_005422	p.H1400Y	c.4198C>T	1 (0.07%)	1 (0.14%)	1 (0.19%)	1 (0.37%)
		TECTA	NM_005422	p.R1773X	c.5317C>T	0	0	0	0
		TECTA	NM_005422	p.P1791R	c.5372C>G	0	0	0	0
		TECTA	NM_005422	p.T1866M	c.5597C>T	1 (0.07%)	1 (0.14%)	0	0
		TECTA	NM_005422	p.I1997T	c.5990T>C	0	0	0	0
		TECTA	NM_005422	p.R2021H	c.6062G>A	0	0	0	0
		CRYM	NM_001888	p.X315Y	c.945A>T	0	0	0	0
		CRYM	NM_001888	p.K314T	c.941A>C	2 (0.14%)	2 (0.28%)	0	0
		EYA1	NM_172060	p.D396G	c.1187A>G	0	0	0	0
		EYA1	NM_172060	p.R264X	c.790C>T	0	0	0	0
		EYA1	NM_172060	p.Y193X	c.579C>G	0	0	0	0
		MYO7A	NM_000260	p.A886_K888del	c.2656_2664del9	0	0	0	0
		POU3F4	NM_000307	p.F201_K202del	c.601_606delTTCAAA	0	0	0	0
		Mitochondrial 12S rRNA	NC_012920		m.1555A>G	-	11 (1.53%)	0	0
		Mitochondrial tRNALeu	NC_012920		m.3243A>G	-	14 (1.95%)	0	0
		Mitochondrial tRNASer	NC_012920		m.7445A>G	-	1 (0.14%)	0	0
		Mitochondrial tRNALys	NC_012920		m.8296A>G	-	1 (0.14%)	0	0
		Total				468 (32.64%)	430	29 (5.39%)	29
